# Supplementary material for: Sequencing of the IL6 gene in a case–control study of cerebral palsy in children
Source: BMC Med Genet. 2013 Dec 7;14:126. doi: 10.1186/1471-2350-14-126 (PMC3881497; doi:10.1186/1471-2350-14-126)
Supplement: Additional file 1: Table S1 — rs1800795 haplotype. A survey of published haplotype analyses of rs1800795. [file 1471-2350-14-126-S1.xlsx]

## Sheet: Sheet1
haplotype block	safe	risk	major allele reported	phenotype	information	study	url	genomic location
rs12700386–rs1800797–rs1800796–rs1800795	C-G-G-G	G-A-G-C	safe	amniotic fluid IL6 concentration vs maternal	caucasian - maternal vs. amniotic fluid IL6 concentration	Velez, D.R., et al., Interleukin-6 (IL-6) and receptor (IL6-R) gene haplotypes associate with amniotic fluid protein concentrations in preterm birth. Hum Mol Genet, 2008.	http://www.ncbi.nlm.nih.gov/pubmed/18276608	rs12700386 (~ -4,000), rs1800797 (−596), rs1800796 (−572), rs11766273 (~ + 10,000), and rs1880243 (~ -7,000) were not genotyped in the current study. rs2069840 (+1807) was genotyped but not part of the haplotype in the current study.
rs1800795–rs2069840	G-C	G-G	safe	amniotic fluid IL6 concentration vs maternal	AA - maternal vs. amniotic fluid IL6 concentration
rs2069840–rs1554606–rs11766273	G-G-G	C-T-A	safe	amniotic fluid IL6 concentration vs fetal	caucasian - fetal vs. amniotic fluid IL6 concentration
rs1880243–rs12700386	A-G	C-C	risk	amniotic fluid IL6 concentration vs fetal	AA - fetal vs. amniotic fluid IL6 concentration
rs1800797-rs1800796-rs1800795	A-G-C	G-G-G	safe	disc degeneration	finnish - disc degeneration	Anthi Kelempisioti et al, Genetic susceptibility of intervertebral disc degeneration among young Finnish adults. BMC Med Genet. 2011	http://www.ncbi.nlm.nih.gov/pmc/articles/PMC3235967/	rs1800797 (−596), rs1800796 (−572)
rs1800797-rs1800796-rs1800795-rs13306435	A-C-C-T	G-G-G-A	safe	sciatica - days of pain and lost work	sciatica - days of pain and lost work	Karppinen J, Is the interleukin-6 haplotype a prognostic factor for sciatica? Eur J Pain. 2008	http://www.ncbi.nlm.nih.gov/pubmed/18321738	rs1800797 (−596), rs1800796 (−572), rs13306435 (4273 or 4274 in our study, +15 reported).
rs1800795-rs2069840	G-C	C-C	safe	leprosy type 2 reaction, susceptibility	leprosy type 2 reaction, susceptibility	Sousa AL, Genetic and immunological evidence implicates interleukin 6 as a susceptibility gene for leprosy type 2 reaction. J Infect Dis. 2012	http://www.ncbi.nlm.nih.gov/pubmed/22459738	rs2069840 (+1807) was genotyped but not part of the haplotype in the current study.
rs2069832-rs2069840	G-C	A-C	safe
rs1800797-rs1800796-rs7802307-rs7802308-rs1800795	n/a	G-G-A-A-G	n/a	acute coronary syndrome	acute coronary syndrome	Arindam Maitra. Polymorphisms in the IL6 gene in Asian Indian families with premature coronary artery disease – The Indian Atherosclerosis Research Study	http://www.ncbi.nlm.nih.gov/pubmed/18449426	rs7802307-rs7802308 are promoter at approximately at -300
rs2069827-rs1800797-rs1800795-rs1554606-rs2069849-rs2069861-rs1818879	G-A-G-C-C-C-A	n/a	n/a	diabetes	diabetes	Qi L. Genetic variation in IL6 gene and type 2 diabetes: tagging-SNP haplotype analysis in large-scale case-control study and meta-analysis. Human Molecular Genetics 2006	http://www.ncbi.nlm.nih.gov/pubmed/16644865	rs2069849 (4931) was genotyped but not part of the haplotype in the current study
rs2069827-rs1800797-rs1800795-rs1554606-rs2069861-rs1818879	G-G-G-G-C-A	T-A-C-T-C-G		BMI (heterozygote advantage model)	BMI (heterozygote advantage model?)	Qi, L., et al., Interleukin-6 genetic variability and adiposity: associations in two prospective cohorts and systematic review in 26,944 individuals. J Clin Endocrinol Metab, 2007.		rs2069827 (~ -1000), rs2069861(~ +5000), rs1818879(~ + 6000)
rs2069827-rs1800795-rs2069840	n/a	G-G-C	n/a	systemic sclerosis	systemic sclerosis	Cenit, M.C., et al., Influence of the IL6 Gene in Susceptibility to Systemic Sclerosis. J Rheumatol. 39(12): p. 2294-2302.
rs1800796-rs2069837	G-G	C-A	n/a	spastic tetraplegia in males	chinese - subgroup analysis of a cerebral palsy study	Chen M et al. Association of Inter leukin 6 gene polymorph isms w ith genetic susceptibili ties to spas tic tetraplegi a in males : A case-con trol study. Cytokine (2013),		rs2069837 (~ -1000)
rs1800795–rs2069832–rs2069833–rs1474348–rs1474347–rs1554606–rs2069845	G-G-T-G-A-G-A	C-A-C-C-C-T-G	safe	cerebral palsy (current study)	cerebral palsy	Current study
Color Code
Red - Sequenced and Identified in haplotype block with rs1800795 in controls
Green - Sequenced but not in linkage disequilibrium (r2<0.3) with rs1800795
Black - out of boundaries of sequencing
