# Supplementary material for: Sequencing of the IL6 gene in a case–control study of cerebral palsy in children
Source: BMC Med Genet. 2013 Dec 7;14:126. doi: 10.1186/1471-2350-14-126 (PMC3881497; doi:10.1186/1471-2350-14-126)
Supplement: Additional file 2: Table S2 — SNP-level missingness. Genotypes were labeled missing when consensus could not be reached by independent operators making genotype calls. [file 1471-2350-14-126-S2.xlsx]

## Sheet: Sheet1
position	major alle	n	heterozygote	n	minor allele	n	missing	total
-121	G/G	311	G/C	138	C/C	70	86	605
668	G/G	319	G/A	128	A/A	54	104	605
899	T/T	322	T/C	129	C/C	66	88	605
1143	G/G	238	G/C	109	C/C	32	226	605
1942	G/G	261	G/T	205	T/T	89	50	605
1106	T/T	330	T/C	24	C/C	9	242	605
1262	A/A	251	A/G	24	G/G	4	326	605
1359	A/A	143	A/C	27	C/C	49	386	605
1454	C/C	230	C/T	21	T/T	27	327	605
1484	G/G	256	G/T	15	T/T	30	304	605
1807	C/C	288	C/G	54	G/G	88	175	605
3245	C/C	258	C/A	10	A/A	12	325	605
3384	A/A	137	A/G	37	G/G	79	352	605
4391	C/C	494	C/T	7	T/T	8	96	605
