# Supplementary material for: Sequencing of the IL6 gene in a case–control study of cerebral palsy in children
Source: BMC Med Genet. 2013 Dec 7;14:126. doi: 10.1186/1471-2350-14-126 (PMC3881497; doi:10.1186/1471-2350-14-126)
Supplement: Additional file 3: Figure S1 — A - Linkage Disequilibrium. Haplotype blocks of r-squared in white controls. B - Linkage Disequilibrium. Haplotype blocks of r-squared in Hispanic controls. C - Linkage Disequilibrium. Haplotype blocks of r-squared in African American controls. D - Linkage Disequilibrium. Haplotype blocks of r-squared in Asian controls. [file 1471-2350-14-126-S3.zip]

Archive with 4 entries (4 files):
- 1167206147102043_Figure S1a.tiff
- 1167206147102043_Figure S1b.tiff
- 1167206147102043_Figure S1c.tiff
- 1167206147102043_Figure S1d.tiff
