# Supplementary material for: Sequencing of the IL6 gene in a case–control study of cerebral palsy in children
Source: BMC Med Genet. 2013 Dec 7;14:126. doi: 10.1186/1471-2350-14-126 (PMC3881497; doi:10.1186/1471-2350-14-126)
Supplement: Additional file 4: Table S3 — Summary of variants identified. A total of 61 variants were observed in all samples including cases and controls. [file 1471-2350-14-126-S4.xlsx]

## Sheet: Final table for paper
Variant Position*	genomic position (SNP 138)	variant ID **	Comment
-174	22766644	rs1800795	5' untranlsated region
316	22767133	novel	exon frameshift, early stop
319	22767136	rs2069830	exon (Pro >Ser)
505	22767322	novel	intron
507	22767324	rs2069858	intron
569	22767386	novel	intron
601	22767418	rs115330976	intron
615	22767432	rs2069832	intron
637	22767454	novel	intron
742	22767559	rs149096177	intron
846	22767663	rs2069833	intron
925	22767742	novel	intron
988	22767805	novel	intron
1010	22767827	rs2069834	intron
1053	22767870	rs2069835	intron
1090	22767907	rs1474348	intron
1209	22768026	rs2069837	intron
1306	22768123	rs1474347	intron
1401	22768218	rs1524107	intron
1431	22768248	rs2066992	intron
1661	22768478	rs2069838	intron
1669	22768486	novel	intron
1677	22768494	rs2069839	intron
1754	22768571	rs2069840	intron
1768	22768585	novel	intron
1827	22768644	rs140890370	intron
1889	22768706	rs1554606	intron
1894	22768711	rs186185759	intron
1925	22768742	rs2069841	intron
1980	22768797	novel	intron
2062	22768879	novel	intron
2096	22768913	rs13306433	intron
2137	22768954	novel	intron
2255	22769072	novel	intron
2492	22769309	rs2069842	intron / exon (Val > Met)***
2494	22769311	novel	intron / exon frameshift***
2618	22769435	novel	intron
2638	22769455	novel	intron
2699	22769516	rs147239250	intron
2761	22769578	novel	intron
2955	22769772	rs1548216	intron
3088	22769905	rs182599553	intron
3089	22769906	rs144709966	intron
3176	22769993	rs2069843	intron
3192	22770009	rs2069844	intron
3259	22770076	novel	intron
3281	22770098	novel	intron
3331	22770148	rs2069845	intron
3533	22770350	rs149720994	intron
3544	22770361	rs2069846	intron
3657	22770474	novel	intron
3672	22770489	novel	intron
3715	22770532	rs55912024	intron
3864	22770681	novel	intron
4028	22770845	novel	intron
4183	22771000	novel	intron
4220	22771037	rs2069860	exon (Asp > Val)
4221	22771038	rs13306435	exon (Asp > Glu)
4266	22771083	rs373214858	exon synonymous (Thr > Thr)
4338	22771155	rs2069849	exon synonymous (Phe > Phe)
4478	22771295	rs13306436	3' untranslated region
* position given relative to transcription start site of IL6
** variant ID given if the snp was found in the database, variants are labelled "novel" if not found in dbSNP, 1000 genomes, or the exome sequencing project
*** some variants can be intronic or extronic depending on the transcript
