# Supplementary material for: Sequencing of the IL6 gene in a case–control study of cerebral palsy in children
Source: BMC Med Genet. 2013 Dec 7;14:126. doi: 10.1186/1471-2350-14-126 (PMC3881497; doi:10.1186/1471-2350-14-126)
Supplement: Additional file 5: Table S4 — Unbiased analysis of common variants. No evidence for association outside of the rs1800795 haplotype block after correction for multiple hypothesis testing. [file 1471-2350-14-126-S5.xlsx]

## Sheet: 250 cases 302 controls BETTER
		Case	Control	Case	Control	Case	Control
position	position	n samples		n copies of allele (MAF)		n copies of allele (MAF)		minor.allele.frequency.mean.in.group.Case	minor.allele.frequency.mean.in.group.Control	Fisher p-value	Bonf	BH	frequency p-value	Bonf	BH
-174	-121	249	299	172	134	172 (0.35)	134 (0.22)	0.3455	0.224	0.00134662	0.0175061	0.00942636	0.000318364	0.00445709	0.00445709
1889	1942	244	299	199	178	199 (0.41)	178 (0.3)	0.408	0.2975	0.00343766	0.0412519	0.0160424	0.00188196	0.0225836	0.0087825
846	899	250	301	145	114	145 (0.29)	114 (0.19)	0.289	0.1895	0.00573424	0.0630766	0.0200698	0.00170426	0.0221554	0.0087825
615	668	250	301	161	139	161 (0.32)	139 (0.23)	0.3205	0.231	0.00133019	0.0186227	0.00942636	0.00717224	0.0717224	0.0200823
1090	1143	250	301	135	111	135 (0.27)	111 (0.18)	0.269	0.1845	0.00802333	0.0802333	0.0224653	0.00670987	0.0738085	0.0200823
1306	1359	250	301	172	156	172 (0.34)	156 (0.26)	0.3425	0.259	0.0248205	0.223385	0.0579146	0.0120128	0.108115	0.0280298
1431	1484	250	301	72	121	72 (0.14)	121 (0.2)	0.1435	0.201	0.0707686	0.566148	0.141537	0.0413982	0.331186	0.081335
1401	1454	250	301	73	121	73 (0.15)	121 (0.2)	0.1455	0.201	0.0812978	0.569085	0.142271	0.0464771	0.32534	0.081335
3331	3384	250	301	157	149	157 (0.31)	149 (0.25)	0.3125	0.2475	0.129945	0.779673	0.202137	0.0591094	0.354656	0.0919479
3192	3245	250	301	35	27	35 (0.07)	27 (0.05)	0.0695	0.045	0.200441	1	0.280618	0.171896	0.859478	0.240654
1754	1807	250	301	134	182	134 (0.27)	182 (0.3)	0.267	0.3025	0.592371	1	0.705031	0.303819	1	0.358213
1053	1106	250	301	24	39	24 (0.05)	39 (0.07)	0.048	0.065	0.604313	1	0.705031	0.307039	0.921118	0.358213
4338	4391	250	301	27	29	27 (0.05)	29 (0.05)	0.054	0.048	0.78913	1	0.849832	0.739505	1	0.79639
1209	1262	250	301	37	44	37 (0.07)	44 (0.07)	0.0735	0.073	0.975784	0.975784	0.975784	0.972643	0.972643	0.972643
Fisher p-value: test for association between 3 genotypes and 2 phenotypes in a 3x2 table
Frequency p-value: test for difference in allele frequency between cases and controls
Bonf = Bonferroni corrected p-value
BH = Benjamini-Hochberg corrected pvalue
