# Supplementary material for: Sequencing of the IL6 gene in a case–control study of cerebral palsy in children
Source: BMC Med Genet. 2013 Dec 7;14:126. doi: 10.1186/1471-2350-14-126 (PMC3881497; doi:10.1186/1471-2350-14-126)
Supplement: Additional file 6: Table S5 — Unbiased analysis of common variants. No evidence for association after correction for multiple hypothesis testing. [file 1471-2350-14-126-S6.xlsx]

## Sheet: 250 Cases 302 Controls BETTER
		case	control	Case	Control	case	control	Case	Control
position	position	n samples		number.of.copies.mean.in.group.Case	number.of.copies.mean.in.group.Control	n copies of allele (MAF)		minor.allele.frequency.mean.in.group.Case	minor.allele.frequency.mean.in.group.Control	fisher p-value	Bonf	BH	frequency p-value	Bonf	BH
316	369	249	275	9	2	9 (0.018)	2 (0.004)	0.018	0.004	0.014199	0.283979	0.283979	0.0175547	0.351093	0.254377
319	372	250	297	1	8	1 (0.002)	8 (0.013)	0.002	0.013	0.0437417	0.831091	0.437417	0.0254377	0.483317	0.254377
1762	1815	250	301	4	1	4 (0.008)	1 (0.002)	0.008	0.002	0.182376	1	0.772898	0.142856	1	0.685192
1010	1063	250	301	2	0	2 (0.004)	0 (0)	0.004	0	0.206311	1	0.772898	0.157713	1	0.685192
3657	3710	250	301	5	2	5 (0.01)	2 (0.003)	0.01	0.003	0.253742	1	0.772898	0.18405	1	0.685192
4221	4274	250	301	10	19	10 (0.02)	19 (0.032)	0.02	0.032	0.253954	1	0.772898	0.213942	1	0.685192
505	558	250	299	11	20	11 (0.022)	20 (0.033)	0.022	0.033	0.270514	1	0.772898	0.239817	1	0.685192
1661	1714	250	301	2	5	2 (0.004)	5 (0.008)	0.004	0.008	0.463652	1	0.913122	0.351944	1	0.685273
2955	3008	250	301	18	16	18 (0.036)	16 (0.027)	0.036	0.027	0.379842	1	0.913122	0.373512	1	0.685273
3176	3229	250	301	16	14	16 (0.032)	14 (0.023)	0.032	0.023	0.451672	1	0.913122	0.381167	1	0.685273
601	654	250	301	2	1	2 (0.004)	1 (0.002)	0.004	0.002	0.593529	1	0.913122	0.477275	1	0.685273
4028	4081	250	301	2	1	2 (0.004)	1 (0.002)	0.004	0.002	0.593529	1	0.913122	0.477275	1	0.685273
4478	4531	250	301	2	1	2 (0.004)	1 (0.002)	0.004	0.002	0.593529	1	0.913122	0.477275	1	0.685273
3544	3597	250	301	3	2	3 (0.006)	2 (0.003)	0.006	0.003	0.663359	1	0.922738	0.523881	1	0.685273
2492	2545	250	301	2	4	2 (0.004)	4 (0.007)	0.004	0.007	0.693851	1	0.922738	0.543189	1	0.685273
2494	2547	250	301	5	4	5 (0.01)	4 (0.007)	0.01	0.007	0.738191	1	0.922738	0.548218	1	0.685273
1827	1880	247	300	1	2	1 (0.002)	2 (0.003)	0.002	0.003	1	1	1	0.673389	1	0.792223
2761	2814	250	301	6	8	6 (0.012)	8 (0.013)	0.012	0.013	1	1	1	0.841929	1	0.935476
507	560	250	299	4	5	4 (0.008)	5 (0.008)	0.008	0.008	1	1	1	0.942311	1	0.9503
2096	2149	250	301	4	5	4 (0.008)	5 (0.008)	0.008	0.008	1	1	1	0.9503	0.9503	0.9503
Fisher p-value: test for association between 2 genotypes and 2 phenotypes in a 2x2 table
Frequency p-value: test for difference in allele frequency between cases and controls
Bonf = Bonferroni corrected p-value
BH = Benjamini-Hochberg corrected pvalue
